# Supplementary material for: Genome-Wide Identification of the U-Box E3 Ubiquitin Ligase Gene Family in Cabbage (Brassica oleracea var. capitata) and Its Expression Analysis in Response to Cold Stress and Pathogen Infection
Source: Plants (Basel). 2023 Mar 24;12(7):1437. doi: 10.3390/plants12071437 (PMC10097260; doi:10.3390/plants12071437)
Supplement: Supplementary file 1 [file plants-12-01437-s001.zip]

Archive with 1 entries (1 files):
- plants-2293229-supplementary.pdf
